# Supplementary material for: Development of a Machine Learning Model for Predicting Weaning Outcomes Based Solely on Continuous Ventilator Parameters during Spontaneous Breathing Trials
Source: Bioengineering (Basel). 2023 Oct 5;10(10):1163. doi: 10.3390/bioengineering10101163 (PMC10604888; doi:10.3390/bioengineering10101163)
Supplement: Supplementary file 1 [file bioengineering-10-01163-s001.zip]

Archive with 1 entries (1 files):
- bioengineering-2627336-supplementary.pdf
